# Supplementary material for: Sulfur dioxide-induced guard cell death and stomatal closure are attenuated in nitrate/proton antiporter AtCLCa mutants
Source: Plant Cell Physiol. 2025 Jun 12;66(7):1076–85. doi: 10.1093/pcp/pcaf042 (PMC12344094; doi:10.1093/pcp/pcaf042)
Supplement: pcaf042_Supp [file pcaf042_supp.zip]

Archive with 1 entries (1 files):
- suppl_data/pcp-2024-e-00166-File007.pdf
